# Supplementary material for: Comparative Evaluation of Analgesics in a Murine Bile Duct Ligation Model
Source: Biomedicines. 2025 Dec 10;13(12):3034. doi: 10.3390/biomedicines13123034 (PMC12730638; doi:10.3390/biomedicines13123034)
Supplement: Supplementary file 1 [file biomedicines-13-03034-s001.zip]

Archive with 1 entries (1 files):
- biomedicines-4001844-supplementary.pdf
